# Supplementary material for: Genome-Wide Identification and Expression Analysis of CrRLK1-like Gene Family in Potatoes (Solanum tuberosum L.) and Its Role in PAMP-Triggered Immunity
Source: Genes (Basel). 2025 Mar 4;16(3):308. doi: 10.3390/genes16030308 (PMC11942165; doi:10.3390/genes16030308)
Supplement: Supplementary file 1 [file genes-16-00308-s001.zip › Supplementary Files/Table S2.xlsx]

## Sheet: Sheet1
Gene ID	Carpels	Petals	Petioles	Stolons	Stamens	Sepals	Tubers	Shoots	Roots	Leaves	Immature Fruit	Mature Fruit	Mature Flowers
CrRLK1L1	0.0275833	0	0	0	15.3548	0	0	0.16116	0.339572	0.105807	0.0135807	0.0135807	27.0928
CrRLK1L2	0.128388	0.297665	0	0.0728925	78.0722	0.225603	0.031842	0.0267903	0.559779	0.0307802	0.252848	0.252848	103.189
CrRLK1L3	2.22897	2.77167	9.22916	15.5162	0.278185	2.65992	4.56686	6.32286	1.41687	3.02046	0.775409	0.775409	0.874658
CrRLK1L4	0.238593	0.378799	0.751752	3.59448	0.10978	0.79196	0.928608	0.648739	0.332762	0.457609	0.0848407	0.0848407	0.105025
CrRLK1L5	3.81125	14.5285	3.91375	1.96481	0.549695	5.93998	0.927845	5.91339	7.50809	2.60103	6.23957	6.23957	6.25286
CrRLK1L6	9.83477	10.4591	8.02751	15.2698	2.52781	9.44338	8.07838	14.6465	10.8543	15.453	6.46564	6.46564	10.4626
CrRLK1L7	0	0	0	1.37535	0	0	1.62798	0	0.200418	0	0.0577111	0.0577111	0
CrRLK1L8	0.401071	2.25303	11.3461	4.92414	0.0344216	4.6654	2.18718	3.28499	0.803779	11.6546	2.26966	2.26966	1.29026
CrRLK1L9	6.43923	56.9496	60.0418	67.2484	5.33379	59.728	32.5131	52.2998	12.6195	62.221	15.5248	15.5248	21.5059
CrRLK1L10	11.7614	23.3114	17.902	11.0646	3.98652	13.0562	14.4387	15.8779	9.13702	15.9213	10.0994	10.0994	9.61735
CrRLK1L11	6.529	7.87416	7.23432	11.4364	4.84275	5.76211	10.6597	6.30485	7.65925	3.08846	6.7751	6.7751	5.17097
CrRLK1L12	0.0754123	0.116561	0.488382	0.599417	0.0949768	0.0757226	0.374066	0.220305	0.232096	0	1.55943	1.55943	0.0314127
CrRLK1L13	0	0	0	0	0.0300818	0	0	0	0	0	0	0	0.14924
CrRLK1L14	10.4828	12.5272	9.62234	8.73458	1.46693	8.99091	6.1386	10.775	8.1155	10.3785	4.91033	4.91033	4.9124
CrRLK1L15	1.57449	7.78757	2.92826	1.28128	0.264395	1.79176	0.0520659	3.57017	1.1576	6.92034	1.26616	1.26616	3.62902
CrRLK1L16	0.448824	1.47417	3.77306	3.72676	0.164869	1.63368	25.6858	15.4062	4.40303	9.63045	2.30647	2.30647	1.00489
CrRLK1L17	0	0.0742017	0	0.0272559	17.0097	0.0753189	0	0	0	0	0	0	43.9134
CrRLK1L18	0.0277906	0.0859093	0	0	19.5302	0.0627861	0	0	0	0	0	0	47.0452
CrRLK1L19	4.59289	10.5369	8.2599	18.7618	7.61557	6.20706	19.2572	7.45007	7.34927	7.64548	10.055	10.055	7.46009
CrRLK1L20	1.5168	1.6638	3.94871	2.50016	0.472441	2.75129	19.7316	2.53204	1.88235	10.5104	0.578166	0.578166	1.69164
CrRLK1L22	19.3993	26.3163	8.68739	12.9473	3.83377	20.8779	10.5183	13.8019	20.828	10.1181	3.60715	3.60715	15.5812
CrRLK1L23	23.6	56.8572	20.8809	134.892	59.5744	26.041	175.589	54.6837	27.9218	16.5802	37.5234	41.4609	29.406
CrRLK1L24	0.824856	1.1532	4.38187	5.36465	0.839267	0.586138	1.366	5.85628	2.30479	1.46732	0.840336	0.840336	0.717936
CrRLK1L25	8.07467	10.6327	4.05	3.9683	3.61375	2.27183	3.06551	8.82754	4.15131	3.56301	8.24997	8.24997	5.07206
CrRLK1L26	0	0	0	0.0669704	29.5137	0.0888317	0	0	0.0605059	0	0	0	50.8543
CrRLK1L27	22.333	9.04543	1.55579	6.18976	36.2332	12.8114	1.26132	3.41905	8.32202	1.21719	4.9211	4.9211	11.9076
CrRLK1L28	22.2394	77.6662	24.6049	45.6034	5.73557	26.6468	19.753	22.0326	8.75342	11.697	14.1617	14.1617	20.3392
CrRLK1L29	1.86673	14.0296	10.8931	7.38714	0.364171	4.11765	2.51577	3.01119	0.84655	7.93709	1.74148	1.74148	2.62828
