# Supplementary material for: Genome-Wide Identification and Expression Analysis of CrRLK1-like Gene Family in Potatoes (Solanum tuberosum L.) and Its Role in PAMP-Triggered Immunity
Source: Genes (Basel). 2025 Mar 4;16(3):308. doi: 10.3390/genes16030308 (PMC11942165; doi:10.3390/genes16030308)
Supplement: Supplementary file 1 [file genes-16-00308-s001.zip › Supplementary Files/Table S3.xlsx]

## Sheet: Sheet1
Gene ID	Control (Heat)	Heat	Control (Hormone)	IAA	ABA	GA3	BAP	Control (Salt & Mannitol)	Salt	Mannitol
CrRLK1L1	0	0	0.201159	0.169461	0.0541008	0.120262	0	0.0553511	0.136578	0.157423
CrRLK1L2	0.0301301	0.124997	0	0.0845106	0.0629536	0.0279881	0	0	0.0317855	0.0305305
CrRLK1L3	1.33432	4.34032	4.00496	4.20317	5.45684	5.59852	1.33518	4.88612	4.11886	7.01352
CrRLK1L4	0.617789	0.530224	1.18224	0.906346	1.46331	0.94984	0.180976	0.939253	0.93823	1.41379
CrRLK1L5	7.87973	5.28143	5.48097	4.86358	4.47137	6.19817	0.925696	3.47209	6.02032	4.80401
CrRLK1L6	9.8781	12.1712	16.101	15.3003	12.9909	15.2264	4.76769	8.40045	17.1219	13.7458
CrRLK1L7	0.550163	1.90199	0.366353	0.4115	0.0383168	0.10221	0.154686	0.274417	0.464311	0.408814
CrRLK1L8	1.72756	0.0177394	4.38501	2.75054	2.85898	4.14683	0.901701	3.05302	3.80727	5.11277
CrRLK1L9	27.3499	14.6187	40.4015	33.3257	32.8199	39.682	10.5459	22.8009	38.1173	42.1331
CrRLK1L10	8.7393	7.85538	18.3638	13.4546	11.7471	16.209	4.97579	15.973	16.6257	13.6079
CrRLK1L11	8.98725	9.63461	9.63882	8.71099	6.7474	8.50151	1.82562	8.75403	8.49522	5.40274
CrRLK1L12	1.48661	3.45076	0.432115	0.860422	0.0369776	0.690465	0.373199	0.68098	1.00819	0.251062
CrRLK1L13	0	0.069763	0	0	0	0	0	0.0359476	0	0.0681586
CrRLK1L14	8.2687	15.9704	12.792	10.2439	11.3511	12.9072	2.35368	14.0725	13.7693	12.3255
CrRLK1L15	4.70498	0.613161	3.28068	3.29344	1.77567	2.44839	0.545425	3.81773	2.5467	2.89545
CrRLK1L16	3.52857	2.34871	10.4917	13.2208	5.66696	10.6403	3.13735	8.0777	8.41712	7.33769
CrRLK1L17	0.0225324	0	0	0	0	0	0	0	0	0
CrRLK1L18	0	0	0	0	0	0	0	0	0	0
CrRLK1L19	11.6599	8.43694	9.02827	8.74649	6.71373	9.39523	1.62964	11.68	9.72595	6.01732
CrRLK1L20	1.7913	0.524003	3.23694	3.34955	2.27922	1.94127	0.532705	3.43648	2.9557	2.53649
CrRLK1L22	17.024	10.4983	16.4749	15.2826	16.9753	15.1839	3.85544	11.4663	18.2147	17.7164
CrRLK1L23	40.4307	30.5689	39.66	40.4799	36.8794	52.655	13.8372	26.4071	31.881	31.6715
CrRLK1L24	4.54621	1.93784	8.41375	9.70046	4.65038	13.0378	3.80749	10.1626	10.3704	8.87206
CrRLK1L25	4.97267	0.0716298	10.731	8.37822	6.18699	8.98166	1.94809	14.7822	8.52451	4.79379
CrRLK1L26	0	0	0	0	0	0	0	0	0	0
CrRLK1L27	5.04706	13.9297	3.54524	3.24789	4.26366	3.15676	1.02033	2.87538	4.0848	2.60496
CrRLK1L28	18.553	16.0413	25.0554	22.578	23.2273	19.3367	5.31772	25.4968	23.9491	26.7209
CrRLK1L29	2.14432	1.07921	4.88539	2.11995	2.2056	2.86512	0.469589	3.14529	3.37324	3.8957
